# Supplementary material for: Live imaging of developing mouse retinal slices
Source: Neural Dev. 2018 Sep 15;13:23. doi: 10.1186/s13064-018-0120-y (PMC6139133; doi:10.1186/s13064-018-0120-y)
Supplement: Supplementary file 4 — Code written for MATLAB to calculate mean square displacement (MSD). (TXT 849 bytes) [file 13064_2018_120_MOESM4_ESM.txt]

%To calculate the mean square displacement (MSD) as a function of elapsed time based on displacement data

%Input displacement data as a 1D array
displacement = ;

%Input the time interval of time-lapse imaging
t = ;

%Get the number of data points
N = length(displacement);

%Initialize variables
timeLapse(N-1) = 0;
msd(N-1) = 0;
result(1:N-1,2) = 0;

%Go through each time point
for n = 1:N-1
    
    %Reinitialize the variable to zero for every time point
    msdSum = 0;
    
    %Calculate MSD for the current time point
    for j = 1:N-n
   
        msdTemp = (displacement(j+n) - displacement(j))^2;

        msdSum = msdSum + msdTemp;
    
    end
    
    msd(n) = msdSum/(N-n);
    
    %Calculate the elapsed time
    timeLapse(n) = t*n;
    
end    

result(:,1) = timeLapse';
result(:,2) = msd';
